# Supplementary material for: Nurse-Led Consultation and Symptom Burden in Patients with Head and Neck Cancer: A Comparative Analysis of Routine Clinical Data
Source: Cancers (Basel). 2022 Feb 26;14(5):1227. doi: 10.3390/cancers14051227 (PMC8909718; doi:10.3390/cancers14051227)
Supplement: Supplementary file 1 [file cancers-14-01227-s001.zip]

Archive with 1 entries (1 files):
- cancers-1602142-supplementary.pdf
